# Supplementary material for: Distinct thresholds condition sense posttranscriptional gene silencing initiation and amplification
Source: Plant Cell. 2026 Jun 9;38(6):koag166. doi: 10.1093/plcell/koag166 (PMC13318159; doi:10.1093/plcell/koag166)
Supplement: koag166_Supplementary_Data [file koag166_supplementary_data.zip]

Archive with 3 entries (3 files):
- 2604015-sup-Figures.pdf
- Sup Table1.xlsx
- Sup Table2.xlsx
