# Supplementary material for: Distinct thresholds condition sense posttranscriptional gene silencing initiation and amplification
Source: Plant Cell. 2026 Jun 9;38(6):koag166. doi: 10.1093/plcell/koag166 (PMC13318159; doi:10.1093/plcell/koag166)
Supplement: koag166_Supplementary_Data [file koag166_supplementary_data.zip › Sup Table1.xlsx]

## Sheet: Primers
Supplemental Table 1: probes used in this study
Gene	Usage	Primer Name	Primer sequence	Reference
U6	Oligo probe	U6 primer	TTGCGTGTCATCCTTGCGCAGG	Le Masson et al., 2012
GUS	DNA probe	3' GUS fw	AGTGCACGGGAATATTTCG-3	Le Masson et al., 2012
		3' GUS rev	TTTCACCGAAGTTCATGCC
PDS	DNA Probe	T7 PDS 5’	GCTAATACGACTCACTATAGGGCAAGGCAAGACGATATAACTGAAC	Smith et al., 2007
		PDS 5862r	CATTTACTGAAGAGAGTAAGG
NIA2	DNA probe	NIA2_Fw_3'-Antisens	CCACCCAAGATTCCCTAACG	This study
		NIA2_Rv_3'_Sens	TACTGTATGCCCAACCTTCC
Pro35S	ChOP-qPCR	35S-F2	TGAGACTTTTCAACAAAGGG	Le Masson et al., 2012; Butel et al., 2017
		35S-rev	AAGGATAGTGGGATTGTGCG
							Supplemanta
