# Supplementary material for: Distinct thresholds condition sense posttranscriptional gene silencing initiation and amplification
Source: Plant Cell. 2026 Jun 9;38(6):koag166. doi: 10.1093/plcell/koag166 (PMC13318159; doi:10.1093/plcell/koag166)
Supplement: koag166_Supplementary_Data [file koag166_supplementary_data.zip › Sup Table2.xlsx]

## Sheet: GB parts Table
Supplemental Table 2: sequences used for Goldenbraid cloning
GB parts (pUPD2 vector)
GB part	Complete Name	Origin/Ref	GBPro Accession	GB prefix	GB suffix	Lenght (bp)	Sequence
ProCsVMV	Cassava Vein Mosaic virus promoter	First described in (Verdaguer et al., 1998)	GB_UD_12D10	GGAG (A1)	AATG (B2)	530	ctagtagaaggtaattatccaagatgtagcatcaagaatccaatgtttacgggaaaaactatggaagtattatgtgagctcagcaagaagcagatcaatatgcggcacatatgcaacctatgttcaaaaatgaagaatgtacagatacaagatcctatactgccagaatacgaagaagaatacgtagaaattgaaaaagaagaaccaggcgaagaaaagaatcttgatgacgtaagcactgacgacaacaatgaaaagaagaagataaggtcggtgattgtgaaagagacatagaggacacatgtaaggtggaaaatgtaagggcggaaagtaaccttatcacaaaggaatcttatcccccactacttatccttttatatttttccgtgtcatttttgc…
GUS (CDS)	β-Glucuronidase	Domesticated from PKYLX71 (Elmayan and Tepfer, 1994)	GB_UD_E657	AATG (B2)	GCTT (B5)	1812	atggtccgtcctgtagaaaccccaacccgtgaaatcaaaaaactcgacggcctgtgggcattcagtctggatcgcgaaaactgtggaattgatcagcgttggtgggaaagcgcgttacaagaaagccgggcaattgctgtgccaggcagttttaacgatcagttcgccgatgcagatattcgtaattatgcgggcaacgtctggtatcagcgcgaagtctttataccgaaaggttgggcaggccagcgtatcgtgctgcgtttcgatgcggtcactcattacggcaaagtgtgggtcaataatcaggaagtgatggagcatcagggcggctatacgccatttgaagccgatgtcacgccgtatgttattgccgggaaaagtgtacgtatcaccgtttgt…
tRbcSE9	Rubisco Small Subunit E9 terminator	First described in (Coruzzi et al., 1984)	GB_UD_E584	GCTT (B5)	CGCT (C1)	631	gctttcgttcgtatcatcggtttcgacaacgttcgtcaagttcaatgcatcagtttcattgcgcacacaccagaatcctactgagtttgagtattatggcattgggaaaactgtttttcttgtaccatttgttgtgcttgtaatttactgtgttttttattcggttttcgctatcgaactgtgaaatggaaatggatggagaagagttaatgaatgatatggtccttttgttcattctcaaattaatattatttgttttttctcttatttgttgtgtgttgaatttgaaattataagagatatgcaaacattttgttttgagtaaaaatgtgtcaaatcgtggcctctaatgaccgaagttaatatgaggagtaaaacacttgtagttgtaccattatg…
ProNOS	Nopaline Synthase promoter		GB0072	GGAG (A1)	AATG (B2)	291	atacatgagaattaagggagtcacggtatgacccccgccgatgacgcgggacaagccgttttacgtttggaactgacagaaccgcaacgttgaaggagccactgagccgcgggtttctggagtttaatgagctaagcacatacgtcagaaaccattattgcgcgttcaaaagtcgcctaaggtcactatcagctagcaaatatttcttgtcaaaaatgctccactgacgttccataaattcccctcggtatccaattagagtctcatattcactctcaactcgatcgaggc
NPTII (CDS)	Neomycin Phosphotransferase II		GB_UD_E4E5	AATG (B2)	GCTT (B5)	795	atgattgaacaagatggattgcacgcaggttctccggccgcttgggtggagaggctattcggctatgactgggcacaacagacaatcggctgctctgatgccgccgtgttccggctgtcagcgcaggggcgcccggttctttttgtcaagaccgacctgtccggtgccctgaatgaactccaagacgaggcagcgcggctatcgtggctggccacgacgggcgttccttgcgcagctgtgctcgacgttgtcactgaagcgggaagggactggctgctattgggcgaagtgccggggcaggatctcctgtcatctcaccttgctcctgccgagaaagtatccatcatggctgatgcaatgcggcggctgcatacgcttgatccggctacctgcccattc…
tNOS	Nopaline Synthase terminator		GB0037	GCTT (B5)	CGCT (C1)	492	ggaatggatcttcgatcccgatcgttcaaacatttggcaataaagtttcttaagattgaatcctgttgccggtcttgcgacgattatcatataatttctgttgaattacgttaagcatgtaataattaacatgtaatgcatgacgttatttatgagatgggtttttatgattagagtcccgcaattatacatttaatacgcgatagaaaacaaaatatagcgcgcaaactaggataaattatcgcgcgcggtgtcatctatgttactagatcgggaattgccaagctaattcttgaagacgaaagggcctcgtgatacgcctatttttataggttaatgtcatgataataatggtttcttagacgtcaggtggcacttttcggggaaatgtgcgcggaa…
ProG1090	G-box motif	Domesticated from pMDC7 (Zuo et al., 2000)	GB_UD_F896	GGAG (A1)	AATG (B2)	243	atagtttaaactgaaggcgggaaacgacaatctgatccaagctcaagctaagcttgcatgcctgcaggatatcgtggatccaagcttgccacgtgccgccacgtgccgccacgtgccgccacgtgcctctagaggatccatctccactgacgtaagggatgacgcacaatcccactatccttcgcaagacccttcctctatataaggaagttcatttcatttggagaggacacgctgggatcc
XVE (CDS)	LexA-VP16-Estrogen Receptor	Domesticated from pMDC7 (Zuo et al., 2000)	GB_UD_F1A1	AATG (B2)	GCTT (B5)	1452	atgaaagcgttaacggccaggcaacaagaggtgtttgatctcatccgtgatcacatcagccagacaggtatgccgccgacgcgtgcggaaatcgcgcagcgtttggggttccgttccccaaacgcggctgaagaacatctgaaggcgctggcacgcaaaggcgttattgaaattgtttccggcgcatcacgcgggattcgtctgttgcaggaagaggaagaagggttgccgctggtaggtcgtgtggctgccggtgaaccgtcgagcgcccccccgaccgatgtcagcctgggggacgagctccacttagacggcgaggacgtggcgatggcgcatgccgacgcgctagacgatttcgatctggacatgttgggggacggggattccccgggtccggga…
ProLexA	LexA promoter + 35S minimal (-46)	Domesticated from pMDC7 (Zuo et al., 2000)	GB_UD_FB06	GGAG (A1)	AATG (B2)	351	agcttgggctgcaggtcgaggctaaaaaactaatcgcattatcatcccctcgacgtactgtacatataaccactggttttatatacagcagtactgtacatataaccactggttttatatacagcagtcgacgtactgtacatataaccactggttttatatacagcagtactgtacatataaccactggttttatatacagcagtcgaggtaagattagatatggatatgtatatggatatgtatatggtggtaatgccatgtaatatgctcgactctaggatcttcgcaagacccttcctctatataaggaagttcatttcatttggagaggacacgctgaagctagtc
tHSP18.2	HEAT SHOCK PROTEIN 18.2 terminator	Domesticated from A.thalian genome (Nagaya et al., 2010)	GB_UD_E588	GCTT (B5)	CGCT (C1)	295	atatgaagatgaagatgaaatatttggtgtgtcaaataaaaagcttgtgtgcttaagtttgtgtttttttcttggcttgttgtgttatgaatttgtggctttttctaatattaaatgaatgtaagatctcattataatgaataaacaaatgtttctataatccattgtgaatgttttgttggatctcttctgcagcatataactactgtatgtgctatggtatggactatggaatatgattaaagataag
DsRed (CDS)	Red fluorescent protein from Discosoma sp.	(Dietrich and Maiss, 2002)	GB0100	AATG (B2)	GCTT (B5)	678	atggcctcctccgagaacgtcatcaccgagttcatgcgcttcaaggtgcgcatggagggcaccgtgaacggccacgagttcgagatcgagggcgagggcgagggccgcccctacgagggccacaacaccgtgaagctgaaggtgaccaagggcggccccctgcccttcgcctgggacatcctgtccccccagttccagtacggctccaaggtgtacgtgaagcaccccgccgacatccccgactacaagaagctgtccttccccgagggcttcaagtgggagcgcgtgatgaacttcgaggacggcggcgtggcgaccgtgacccaggactcctccctgcaggacggctgcttcatctacaaggtgaagttcatcggcgtgaacttcccctccgacggc…
SF	Stuffer Fragment	(Sarrion-Perdigones et al., 2011)	GB0107	GGAG (A1)	CGCT (C1)	150	tctcaatggtaactttactctttatttaaccatacatttttttttatttttttcactttgttcttcatccactattgttctttgttcatcttgaacaaaagctccctccttctttgttcttcatccaccattgttcttcatcaatcattt
Pro35S	Cauliflower Modaic Virus 35S promoter	Domesticated form PKYLX71 (Elmayan and Tepfer, 1994)	GB_UD_E8B9	GGAG (A1)	AATG (B2)	1366	gatctcctttgccccagagatcacaatggacgacttcctctatctctacgatctagtcaggaagttcgacggagaaggtgacgataccatgttcaccactgataatgagaagattagccttttcaatttcagaaagaatgctaacccacagatggttagagaggcttacgcagcaggtcccatcaagacgatctacccgagcaataatctccaggagatcaaataccttcccaagaaggttaaagatgcagtcaaaagattcaggactaactgcatcaagaacacagagaaagatatatttctcaagatcagaagtactattccagtatggacgattcaaggcttgcttcacaaaccaaggcaagtaatagagattggagtctctaaaaaggtagttcc…
	References
	Coruzzi G, Broglie R, Edwards C, and Chua NH. Tissue-specific and light-regulated expression of a pea nuclear gene encoding the small subunit of ribulose-1,5-bisphosphate carboxylase. EMBO J. 1984:3(8):1671–1679. https://doi.org/10.1002/j.1460-2075.1984.tb02031.x
	Dietrich C and Maiss E. Red fluorescent protein DsRed from Discosoma sp. as a reporter protein in higher plants. Biotechniques. 2002:32(2):286, 288–290, 292–293. https://doi.org/10.2144/02322st02
	Elmayan T and Tepfer M. Synthesis of a bifunctional metallothionein/beta-glucuronidase fusion protein in transgenic tobacco plants as a means of reducing leaf cadmium levels. Plant J. 1994:6(3):433–440. https://doi.org/10.1046/j.1365-313x.1994.06030433.x
	Nagaya S, Kawamura K, Shinmyo A, and Kato K. The HSP terminator of Arabidopsis thaliana increases gene expression in plant cells. Plant Cell Physiol. 2010:51(2):328–332. https://doi.org/10.1093/pcp/pcp188
	Sarrion-Perdigones A, Falconi EE, Zandalinas SI, Juárez P, Fernández-del-Carmen A, Granell A, and Orzaez D. GoldenBraid: an iterative cloning system for standardized assembly of reusable genetic modules. PLoS One. 2011:6(7):e21622. https://doi.org/10.1371/journal.pone.0021622
	Verdaguer B, de Kochko A, Fux CI, Beachy RN, and Fauquet C. Functional organization of the cassava vein mosaic virus (CsVMV) promoter. Plant Mol Biol. 1998:37(6):1055–1067. https://doi.org/10.1023/a:1006004819398
	Zuo J, Niu QW, and Chua NH. Technical advance: An estrogen receptor-based transactivator XVE mediates highly inducible gene expression in transgenic plants. Plant J. 2000:24(2):265–273. https://doi.org/10.1046/j.1365-313x.2000.00868.x
